# Supplementary material for: Standardized Workflow for the Generation of Patient-Derived Glioblastoma Spheroids
Source: Methods Protoc. 2026 Apr 3;9(2):61. doi: 10.3390/mps9020061 (PMC13118598; doi:10.3390/mps9020061)
Supplement: Supplementary file 1 [file mps-09-00061-s001.zip]

Archive with 6 entries (6 files):
- S1_video.mov
- S2.jpg
- S3.jpg
- S4_video.mov
- S5.jpg
- S6.jpg
